# Supplementary material for: Analysis of Individual Protein Regions Provides Novel Insights on Cancer Pharmacogenomics
Source: PLoS Comput Biol. 2015 Jan 8;11(1):e1004024. doi: 10.1371/journal.pcbi.1004024 (PMC4287345; doi:10.1371/journal.pcbi.1004024)
Supplement: S1 Table — PFR-Drug associations and links to Cancer3D. (XLS) [file pcbi.1004024.s005.xls]

## Sheet: Sheet1
Symbol	PFR	Start	End	Drug	Effect	pWT	pRestProtein	pWholeProtein	ENSP	Cancer3D
MAP3K1	PF00069	1245	1508	Lapatinib	2.307	0.002	0	0.79	ENSP00000382423	http://www.cancer3d.org/mainView.php?ensemblID=ENSP00000382423&state=DA
MAP3K1	PF07714	1246	1503	Lapatinib	2.307	0.002	0	0.79	ENSP00000382423	http://www.cancer3d.org/mainView.php?ensemblID=ENSP00000382423&state=DA
MSH6	IDR	123	407	AEW541	1.592	0.005	0	0.717	ENSP00000234420	http://www.cancer3d.org/mainView.php?ensemblID=ENSP00000234420&state=DA
CACNB2	PF00625	280	460	L-685458	2.149	0.008	0.001	0.816	ENSP00000320025	http://www.cancer3d.org/mainView.php?ensemblID=ENSP00000320025&state=DA
ADAM22	IDR	148	248	TKI258	0.303	0.005	0.001	0.109	ENSP00000265727	http://www.cancer3d.org/mainView.php?ensemblID=ENSP00000265727&state=DA
TPR	IDR	1818	2102	ZD-6474	1.675	0.001	0.001	0.386	ENSP00000356448	http://www.cancer3d.org/mainView.php?ensemblID=ENSP00000356448&state=DA
AFF4	IDR	334	699	PD-0325901	2.491	0.003	0.001	0.163	ENSP00000265343	http://www.cancer3d.org/mainView.php?ensemblID=ENSP00000265343&state=DA
HDAC4	IDR	76	288	Sorafenib	1.809	0.01	0.001	0.725	ENSP00000264606	http://www.cancer3d.org/mainView.php?ensemblID=ENSP00000264606&state=DA
PRKG1	PF00027	137	218	Sorafenib	0.177	0.006	0.001	0.763	ENSP00000363092	http://www.cancer3d.org/mainView.php?ensemblID=ENSP00000363092&state=DA
DAPK1	PF01163	38	151	PHA-665752	0.165	0.004	0.002	0.617	ENSP00000418885	http://www.cancer3d.org/mainView.php?ensemblID=ENSP00000418885&state=DA
ITGB4	PF00041	1221	1309	TAE684	0.229	0.004	0.002	0.903	ENSP00000200181	http://www.cancer3d.org/mainView.php?ensemblID=ENSP00000200181&state=DA
LAMA1	PF00054	2514	2657	AEW541	2.164	0.003	0.002	0.645	ENSP00000374309	http://www.cancer3d.org/mainView.php?ensemblID=ENSP00000374309&state=DA
LAMA1	PF02210	2514	2653	AEW541	2.164	0.003	0.002	0.645	ENSP00000374309	http://www.cancer3d.org/mainView.php?ensemblID=ENSP00000374309&state=DA
TTN	PF00041	28254	28339	Topotecan	1.485	0.002	0.002	0.157	ENSP00000467141	http://www.cancer3d.org/mainView.php?ensemblID=ENSP00000467141&state=DA
MTOR	IDR	1442	1492	Topotecan	1.779	0.007	0.002	0.901	ENSP00000354558	http://www.cancer3d.org/mainView.php?ensemblID=ENSP00000354558&state=DA
PIK3CA	PF00613	520	703	AEW541	1.301	0.01	0.002	0.729	ENSP00000263967	http://www.cancer3d.org/mainView.php?ensemblID=ENSP00000263967&state=DA
DAPK1	IDR	252	322	PLX4720	4.893	0.001	0.002	0.817	ENSP00000418885	http://www.cancer3d.org/mainView.php?ensemblID=ENSP00000418885&state=DA
SETDB1	PF00856	814	1266	PF2341066	0.232	0.002	0.003	0.162	ENSP00000271640	http://www.cancer3d.org/mainView.php?ensemblID=ENSP00000271640&state=DA
SETDB1	PF00856	814	1266	TAE684	0.315	0.003	0.003	0.217	ENSP00000271640	http://www.cancer3d.org/mainView.php?ensemblID=ENSP00000271640&state=DA
LAMA1	PF00054	2514	2657	PF2341066	2.119	0.002	0.003	0.135	ENSP00000374309	http://www.cancer3d.org/mainView.php?ensemblID=ENSP00000374309&state=DA
LAMA1	PF02210	2514	2653	PF2341066	2.119	0.002	0.003	0.135	ENSP00000374309	http://www.cancer3d.org/mainView.php?ensemblID=ENSP00000374309&state=DA
DPYD	PF01207	644	733	TKI258	0.348	0.003	0.003	0.594	ENSP00000359211	http://www.cancer3d.org/mainView.php?ensemblID=ENSP00000359211&state=DA
MAP3K13	PF07714	172	406	RAF265	0.375	0.008	0.003	0.281	ENSP00000265026	http://www.cancer3d.org/mainView.php?ensemblID=ENSP00000265026&state=DA
MAP3K13	PF00069	171	406	RAF265	0.375	0.008	0.003	0.281	ENSP00000265026	http://www.cancer3d.org/mainView.php?ensemblID=ENSP00000265026&state=DA
TNK2	PF00069	190	442	TKI258	0.356	0.01	0.003	0.846	ENSP00000371341	http://www.cancer3d.org/mainView.php?ensemblID=ENSP00000371341&state=DA
LRP1B	Q9NZR2.4468.4599	4468	4599	Sorafenib	0.179	0.002	0.003	0.43	ENSP00000374135	http://www.cancer3d.org/mainView.php?ensemblID=ENSP00000374135&state=DA
CDH2	PF01049	748	903	17-AAG	1.591	0.004	0.003	0.274	ENSP00000269141	http://www.cancer3d.org/mainView.php?ensemblID=ENSP00000269141&state=DA
PI4KA	PF00454	1846	2050	PD-0325901	0.106	0.01	0.003	0.051	ENSP00000255882	http://www.cancer3d.org/mainView.php?ensemblID=ENSP00000255882&state=DA
TPR	IDR	1818	2102	TKI258	1.659	0.003	0.003	0.177	ENSP00000356448	http://www.cancer3d.org/mainView.php?ensemblID=ENSP00000356448&state=DA
TTN	PF00041	33395	33479	PHA-665752	0.349	0.006	0.003	0.037	ENSP00000467141	http://www.cancer3d.org/mainView.php?ensemblID=ENSP00000467141&state=DA
INSRR	PF07714	980	1244	PD-0332991	0.226	0.004	0.003	0.311	ENSP00000357178	http://www.cancer3d.org/mainView.php?ensemblID=ENSP00000357178&state=DA
INSRR	PF00069	980	1244	PD-0332991	0.226	0.004	0.003	0.311	ENSP00000357178	http://www.cancer3d.org/mainView.php?ensemblID=ENSP00000357178&state=DA
TTN	PF00041	28254	28339	Lapatinib	1.883	0.003	0.003	0.118	ENSP00000467141	http://www.cancer3d.org/mainView.php?ensemblID=ENSP00000467141&state=DA
EPHA5	PF01404	60	233	Nutlin-3	0.16	0.004	0.004	0.108	ENSP00000273854	http://www.cancer3d.org/mainView.php?ensemblID=ENSP00000273854&state=DA
AFF4	IDR	334	699	AZD6244	2.839	0.002	0.004	0.804	ENSP00000265343	http://www.cancer3d.org/mainView.php?ensemblID=ENSP00000265343&state=DA
MYC	IDR	1	68	AZD0530	0.094	0.002	0.004	0.362	ENSP00000367207	http://www.cancer3d.org/mainView.php?ensemblID=ENSP00000367207&state=DA
CREBBP	PF08214	1345	1639	AZD6244	0.374	0.009	0.004	0.205	ENSP00000262367	http://www.cancer3d.org/mainView.php?ensemblID=ENSP00000262367&state=DA
PAPPA	Q13219.667.923	667	923	LBW242	0.232	0.005	0.004	0.904	ENSP00000330658	http://www.cancer3d.org/mainView.php?ensemblID=ENSP00000330658&state=DA
TTN	PF00041	28254	28339	Nilotinib	2.069	0.004	0.004	0.602	ENSP00000467141	http://www.cancer3d.org/mainView.php?ensemblID=ENSP00000467141&state=DA
CLTCL1	PF00637	979	1119	TAE684	2.205	0.009	0.005	0.618	ENSP00000445677	http://www.cancer3d.org/mainView.php?ensemblID=ENSP00000445677&state=DA
PIK3CA	PF02192	32	108	AEW541	0.441	0.005	0.005	0.729	ENSP00000263967	http://www.cancer3d.org/mainView.php?ensemblID=ENSP00000263967&state=DA
GUCY2C	PF00211	816	1002	PHA-665752	0.19	0.006	0.005	0.184	ENSP00000261170	http://www.cancer3d.org/mainView.php?ensemblID=ENSP00000261170&state=DA
HDAC4	IDR	76	288	TKI258	1.926	0.008	0.006	0.887	ENSP00000264606	http://www.cancer3d.org/mainView.php?ensemblID=ENSP00000264606&state=DA
MECOM	IDR	897	1184	ZD-6474	0.314	0.007	0.006	0.091	ENSP00000417899	http://www.cancer3d.org/mainView.php?ensemblID=ENSP00000417899&state=DA
BCR	PF00620	1068	1217	TAE684	0.127	0.006	0.006	0.264	ENSP00000303507	http://www.cancer3d.org/mainView.php?ensemblID=ENSP00000303507&state=DA
SMG1	IDR	1	172	LBW242	0.122	0.007	0.006	0.23	ENSP00000374118	http://www.cancer3d.org/mainView.php?ensemblID=ENSP00000374118&state=DA
TIAM1	PF00621	1044	1233	L-685458	2.788	0.005	0.006	0.139	ENSP00000286827	http://www.cancer3d.org/mainView.php?ensemblID=ENSP00000286827&state=DA
TTN	PF00041	30721	30807	RAF265	2.254	0.006	0.007	0.135	ENSP00000467141	http://www.cancer3d.org/mainView.php?ensemblID=ENSP00000467141&state=DA
TTN	PF07679	4993	5069	PF2341066	0.131	0.007	0.007	0.684	ENSP00000467141	http://www.cancer3d.org/mainView.php?ensemblID=ENSP00000467141&state=DA
TTN	PF07686	4990	5059	PF2341066	0.131	0.007	0.007	0.684	ENSP00000467141	http://www.cancer3d.org/mainView.php?ensemblID=ENSP00000467141&state=DA
TP53	PF07710	318	358	RAF265	0.485	0.006	0.007	0.023	ENSP00000269305	http://www.cancer3d.org/mainView.php?ensemblID=ENSP00000269305&state=DA
BIRC6	Q9NR09.1083.1222	1083	1222	Nutlin-3	2.492	0.009	0.007	0.907	ENSP00000393596	http://www.cancer3d.org/mainView.php?ensemblID=ENSP00000393596&state=DA
TPR	IDR	1818	2102	Lapatinib	1.909	0.006	0.007	0.03	ENSP00000356448	http://www.cancer3d.org/mainView.php?ensemblID=ENSP00000356448&state=DA
ADAM22	IDR	148	248	Nilotinib	0.137	0.009	0.007	0.271	ENSP00000265727	http://www.cancer3d.org/mainView.php?ensemblID=ENSP00000265727&state=DA
PPARGC1A	IDR	279	373	Panobinostat	0.731	0.008	0.007	0.298	ENSP00000264867	http://www.cancer3d.org/mainView.php?ensemblID=ENSP00000264867&state=DA
TG	P01266.1695.1822	1695	1822	Panobinostat	0.724	0.005	0.007	0.248	ENSP00000220616	http://www.cancer3d.org/mainView.php?ensemblID=ENSP00000220616&state=DA
MYC	IDR	1	68	TAE684	0.169	0.008	0.007	0.602	ENSP00000367207	http://www.cancer3d.org/mainView.php?ensemblID=ENSP00000367207&state=DA
CSMD3	PF00084	2694	2748	PD-0325901	0.253	0.007	0.007	0.696	ENSP00000297405	http://www.cancer3d.org/mainView.php?ensemblID=ENSP00000297405&state=DA
TTN	PF07679	35130	35218	PHA-665752	0.075	0.009	0.008	0.037	ENSP00000467141	http://www.cancer3d.org/mainView.php?ensemblID=ENSP00000467141&state=DA
TTN	PF07679	32714	32792	AZD0530	1.918	0.009	0.008	0.664	ENSP00000467141	http://www.cancer3d.org/mainView.php?ensemblID=ENSP00000467141&state=DA
NCOA2	IDR	1125	1280	Erlotinib	2.281	0.006	0.008	0.12	ENSP00000399968	http://www.cancer3d.org/mainView.php?ensemblID=ENSP00000399968&state=DA
PTK7	PF07714	807	1069	PD-0325901	2.082	0.006	0.008	0.617	ENSP00000418754	http://www.cancer3d.org/mainView.php?ensemblID=ENSP00000418754&state=DA
ALS2	PF00621	695	878	Panobinostat	0.76	0.005	0.008	0.694	ENSP00000264276	http://www.cancer3d.org/mainView.php?ensemblID=ENSP00000264276&state=DA
CTTN	IDR	114	294	ZD-6474	0.267	0.005	0.008	0.153	ENSP00000365745	http://www.cancer3d.org/mainView.php?ensemblID=ENSP00000365745&state=DA
TNN	PF00041	622	697	AEW541	0.261	0.008	0.008	0.515	ENSP00000239462	http://www.cancer3d.org/mainView.php?ensemblID=ENSP00000239462&state=DA
BAI3	PF12003	586	808	AZD0530	2.123	0.004	0.008	0.849	ENSP00000359630	http://www.cancer3d.org/mainView.php?ensemblID=ENSP00000359630&state=DA
ITGB1	PF00362	34	464	PF2341066	0.298	0.003	0.008	0.04	ENSP00000364094	http://www.cancer3d.org/mainView.php?ensemblID=ENSP00000364094&state=DA
EXT2	PF03016	134	413	TAE684	0.438	0.008	0.008	0.055	ENSP00000379032	http://www.cancer3d.org/mainView.php?ensemblID=ENSP00000379032&state=DA
TTN	PF07679	2971	3050	Topotecan	0.262	0.008	0.008	0.157	ENSP00000467141	http://www.cancer3d.org/mainView.php?ensemblID=ENSP00000467141&state=DA
TTN	PF00041	26686	26766	17-AAG	1.499	0.008	0.009	0.523	ENSP00000467141	http://www.cancer3d.org/mainView.php?ensemblID=ENSP00000467141&state=DA
ADAM12	PF01562	60	162	Irinotecan	0.423	0.008	0.009	0.903	ENSP00000357668	http://www.cancer3d.org/mainView.php?ensemblID=ENSP00000357668&state=DA
MYC	IDR	1	68	RAF265	0.231	0.002	0.009	0.038	ENSP00000367207	http://www.cancer3d.org/mainView.php?ensemblID=ENSP00000367207&state=DA
CPNE5	Q9HCH3.492.561	492	561	AZD0530	2.102	0.006	0.01	0.143	ENSP00000244751	http://www.cancer3d.org/mainView.php?ensemblID=ENSP00000244751&state=DA
TSSK1B	IDR	274	367	TAE684	0.3	0.008	0.01	0.203	ENSP00000375081	http://www.cancer3d.org/mainView.php?ensemblID=ENSP00000375081&state=DA
MSH5	PF00488	561	794	ZD-6474	0.266	0.005	0.01	0.351	ENSP00000431693	http://www.cancer3d.org/mainView.php?ensemblID=ENSP00000431693&state=DA
MSH5-SAPCD1	PF00488	561	794	ZD-6474	0.266	0.005	0.01	0.351	ENSP00000417871	http://www.cancer3d.org/mainView.php?ensemblID=ENSP00000417871&state=DA
TNNI3K	PF00023	303	334	AEW541	0.234	0.007	0.01	0.128	ENSP00000359928	http://www.cancer3d.org/mainView.php?ensemblID=ENSP00000359928&state=DA
PCDH15	PF00028	521	605	Irinotecan	0.433	0.008	0.01	0.249	ENSP00000354950	http://www.cancer3d.org/mainView.php?ensemblID=ENSP00000354950&state=DA
MLL3	IDR	2054	2236	Lapatinib	3.578	0.009	0.01	0.774	ENSP00000347325	http://www.cancer3d.org/mainView.php?ensemblID=ENSP00000347325&state=DA
LRP2	PF00057	3718	3754	PLX4720	3.241	0.009	0.01	0.746	ENSP00000263816	http://www.cancer3d.org/mainView.php?ensemblID=ENSP00000263816&state=DA
UBE3B	PF00632	737	1068	Panobinostat	1.246	0.005	0.01	0.551	ENSP00000391529	http://www.cancer3d.org/mainView.php?ensemblID=ENSP00000391529&state=DA
TTN	PF07679	7795	7885	Topotecan	0.435	0.009	0.01	0.157	ENSP00000467141	http://www.cancer3d.org/mainView.php?ensemblID=ENSP00000467141&state=DA
CACNB2	PF00625	280	460	AZD0530	2.746	0.004	0.01	0.138	ENSP00000320025	http://www.cancer3d.org/mainView.php?ensemblID=ENSP00000320025&state=DA
PRKG1	PF00027	137	218	TAE684	0.208	0.003	0.01	0.146	ENSP00000363092	http://www.cancer3d.org/mainView.php?ensemblID=ENSP00000363092&state=DA
NAV3	Q8IVL0.1916.2020	1916	2020	17-AAG	0.567	0.009	0.01	0.852	ENSP00000381007	http://www.cancer3d.org/mainView.php?ensemblID=ENSP00000381007&state=DA
MYH10	PF00063	87	802	TAE684	0.596	0.009	0.011	0.102	ENSP00000353590	http://www.cancer3d.org/mainView.php?ensemblID=ENSP00000353590&state=DA
NLRP3	PF05729	220	389	PD-0332991	0.229	0.008	0.011	0.109	ENSP00000337383	http://www.cancer3d.org/mainView.php?ensemblID=ENSP00000337383&state=DA
CNTRL	IDR	1711	2049	TAE684	0.216	0.004	0.011	0.202	ENSP00000362962	http://www.cancer3d.org/mainView.php?ensemblID=ENSP00000362962&state=DA
TAF1L	PF00439	1409	1488	Panobinostat	0.735	0.009	0.011	0.181	ENSP00000418379	http://www.cancer3d.org/mainView.php?ensemblID=ENSP00000418379&state=DA
PCDH15	PF00028	824	916	Nutlin-3	0.111	0.009	0.012	0.638	ENSP00000354950	http://www.cancer3d.org/mainView.php?ensemblID=ENSP00000354950&state=DA
CUBN	PF00431	817	925	Nilotinib	0.22	0.005	0.012	0.476	ENSP00000367064	http://www.cancer3d.org/mainView.php?ensemblID=ENSP00000367064&state=DA
PTPRT	PF00102	1224	1458	Paclitaxel	0.516	0.006	0.012	0.07	ENSP00000362294	http://www.cancer3d.org/mainView.php?ensemblID=ENSP00000362294&state=DA
FANCM	IDR	1649	1795	Nutlin-3	0.121	0.009	0.012	0.239	ENSP00000267430	http://www.cancer3d.org/mainView.php?ensemblID=ENSP00000267430&state=DA
RASA1	PF00616	769	942	PF2341066	0.103	0.006	0.012	0.802	ENSP00000274376	http://www.cancer3d.org/mainView.php?ensemblID=ENSP00000274376&state=DA
FPGT-TNNI3K	PF00023	303	334	AEW541	0.234	0.007	0.012	0.036	ENSP00000450895	http://www.cancer3d.org/mainView.php?ensemblID=ENSP00000450895&state=DA
MYH10	PF00063	87	802	AZD0530	0.448	0.001	0.013	0.137	ENSP00000353590	http://www.cancer3d.org/mainView.php?ensemblID=ENSP00000353590&state=DA
GRIN2A	IDR	947	1234	AZD6244	1.863	0.007	0.014	0.052	ENSP00000379818	http://www.cancer3d.org/mainView.php?ensemblID=ENSP00000379818&state=DA
PLCG1	IDR	50	94	PHA-665752	2.875	0.009	0.014	0.257	ENSP00000244007	http://www.cancer3d.org/mainView.php?ensemblID=ENSP00000244007&state=DA
PLCG1	PF00169	40	140	PHA-665752	2.875	0.009	0.014	0.257	ENSP00000244007	http://www.cancer3d.org/mainView.php?ensemblID=ENSP00000244007&state=DA
ZNF608	IDR	410	617	Lapatinib	2.164	0.008	0.015	0.093	ENSP00000307746	http://www.cancer3d.org/mainView.php?ensemblID=ENSP00000307746&state=DA
PTK7	PF07714	807	1069	AZD6244	2.189	0.008	0.016	0.373	ENSP00000418754	http://www.cancer3d.org/mainView.php?ensemblID=ENSP00000418754&state=DA
HIPK2	PF00069	199	527	TKI258	0.39	0.006	0.016	0.053	ENSP00000385571	http://www.cancer3d.org/mainView.php?ensemblID=ENSP00000385571&state=DA
TNK2	PF00069	190	442	Nutlin-3	0.106	0.002	0.016	0.074	ENSP00000371341	http://www.cancer3d.org/mainView.php?ensemblID=ENSP00000371341&state=DA
ADAMTS20	PF01562	31	186	AZD0530	0.229	0.004	0.016	0.073	ENSP00000374071	http://www.cancer3d.org/mainView.php?ensemblID=ENSP00000374071&state=DA
NRK	PF00780	1214	1549	Irinotecan	0.604	0.003	0.017	0.026	ENSP00000438378	http://www.cancer3d.org/mainView.php?ensemblID=ENSP00000438378&state=DA
AATK	IDR	914	1030	Lapatinib	4.308	0.004	0.017	0.058	ENSP00000324196	http://www.cancer3d.org/mainView.php?ensemblID=ENSP00000324196&state=DA
PAXIP1	IDR	382	604	RAF265	0.252	0.007	0.017	0.165	ENSP00000380376	http://www.cancer3d.org/mainView.php?ensemblID=ENSP00000380376&state=DA
MSH6	PF05188	538	699	Lapatinib	3.569	0.009	0.017	0.061	ENSP00000234420	http://www.cancer3d.org/mainView.php?ensemblID=ENSP00000234420&state=DA
SMO	Q99835.555.638	555	638	17-AAG	0.582	0.005	0.017	0.189	ENSP00000249373	http://www.cancer3d.org/mainView.php?ensemblID=ENSP00000249373&state=DA
GUCY2F	PF01094	75	408	LBW242	3.016	0.001	0.017	0.13	ENSP00000218006	http://www.cancer3d.org/mainView.php?ensemblID=ENSP00000218006&state=DA
JAK1	PF07714	876	1147	ZD-6474	1.823	0.006	0.017	0.042	ENSP00000343204	http://www.cancer3d.org/mainView.php?ensemblID=ENSP00000343204&state=DA
JAK1	PF00069	877	1147	ZD-6474	1.823	0.006	0.017	0.042	ENSP00000343204	http://www.cancer3d.org/mainView.php?ensemblID=ENSP00000343204&state=DA
RASGRF2	PF00621	249	426	Paclitaxel	0.57	0.008	0.018	0.119	ENSP00000265080	http://www.cancer3d.org/mainView.php?ensemblID=ENSP00000265080&state=DA
ROBO2	PF00041	524	607	PHA-665752	0.089	0.01	0.019	0.561	ENSP00000327536	http://www.cancer3d.org/mainView.php?ensemblID=ENSP00000327536&state=DA
ACOXL	PF01756	400	545	AZD0530	1.962	0.009	0.019	0.464	ENSP00000407761	http://www.cancer3d.org/mainView.php?ensemblID=ENSP00000407761&state=DA
GTSE1	Q9NYZ3.626.720	645	739	PF2341066	2.245	0.008	0.019	0.08	ENSP00000415430	http://www.cancer3d.org/mainView.php?ensemblID=ENSP00000415430&state=DA
MYC	IDR	1	68	AZD6244	0.078	0.002	0.019	0.066	ENSP00000367207	http://www.cancer3d.org/mainView.php?ensemblID=ENSP00000367207&state=DA
TNK2	PF00069	190	442	ZD-6474	0.271	0.005	0.02	0.31	ENSP00000371341	http://www.cancer3d.org/mainView.php?ensemblID=ENSP00000371341&state=DA
ALK	Q9UM73.46.188	46	188	Panobinostat	0.783	0.008	0.02	0.37	ENSP00000373700	http://www.cancer3d.org/mainView.php?ensemblID=ENSP00000373700&state=DA
GUCY1A2	PF00211	512	728	LBW242	0.305	0.007	0.022	0.264	ENSP00000282249	http://www.cancer3d.org/mainView.php?ensemblID=ENSP00000282249&state=DA
NF1	PF00616	1256	1451	Panobinostat	0.817	0.003	0.023	0.169	ENSP00000351015	http://www.cancer3d.org/mainView.php?ensemblID=ENSP00000351015&state=DA
COL3A1	PF01410	1249	1465	PHA-665752	0.247	0.008	0.023	0.103	ENSP00000304408	http://www.cancer3d.org/mainView.php?ensemblID=ENSP00000304408&state=DA
SRPK1	IDR	1	87	Lapatinib	4.489	0.003	0.024	0.158	ENSP00000354674	http://www.cancer3d.org/mainView.php?ensemblID=ENSP00000354674&state=DA
URB2	Q14146.21.253	21	253	RAF265	0.292	0.008	0.024	0.805	ENSP00000258243	http://www.cancer3d.org/mainView.php?ensemblID=ENSP00000258243&state=DA
PRKD3	IDR	320	391	ZD-6474	0.197	0.008	0.024	0.184	ENSP00000234179	http://www.cancer3d.org/mainView.php?ensemblID=ENSP00000234179&state=DA
INSRR	PF01030	47	157	Lapatinib	0.285	0.007	0.024	0.197	ENSP00000357178	http://www.cancer3d.org/mainView.php?ensemblID=ENSP00000357178&state=DA
ALS2	PF02204	1553	1653	Lapatinib	3.107	0.005	0.024	0.042	ENSP00000264276	http://www.cancer3d.org/mainView.php?ensemblID=ENSP00000264276&state=DA
DDR2	PF07714	563	847	Lapatinib	1.576	0.01	0.024	0.05	ENSP00000356899	http://www.cancer3d.org/mainView.php?ensemblID=ENSP00000356899&state=DA
DDR2	PF00069	564	845	Lapatinib	1.576	0.01	0.024	0.05	ENSP00000356899	http://www.cancer3d.org/mainView.php?ensemblID=ENSP00000356899&state=DA
PEAK1	PF07714	1449	1656	PHA-665752	0.146	0.007	0.024	0.043	ENSP00000452796	http://www.cancer3d.org/mainView.php?ensemblID=ENSP00000452796&state=DA
PEAK1	PF00069	1456	1659	PHA-665752	0.146	0.007	0.024	0.043	ENSP00000452796	http://www.cancer3d.org/mainView.php?ensemblID=ENSP00000452796&state=DA
AFF4	IDR	712	924	PD-0325901	0.112	0.003	0.026	0.163	ENSP00000265343	http://www.cancer3d.org/mainView.php?ensemblID=ENSP00000265343&state=DA
ROCK2	PF00069	92	354	Nilotinib	0.335	0.009	0.027	0.062	ENSP00000317985	http://www.cancer3d.org/mainView.php?ensemblID=ENSP00000317985&state=DA
MYO18B	PF00063	573	1207	Irinotecan	0.539	0.007	0.027	0.141	ENSP00000386096	http://www.cancer3d.org/mainView.php?ensemblID=ENSP00000386096&state=DA
RABEP1	PF09311	612	807	Nutlin-3	0.127	0.009	0.028	0.279	ENSP00000262477	http://www.cancer3d.org/mainView.php?ensemblID=ENSP00000262477&state=DA
TEC	PF00779	118	147	PF2341066	2.793	0.007	0.028	0.161	ENSP00000370912	http://www.cancer3d.org/mainView.php?ensemblID=ENSP00000370912&state=DA
MYO3B	PF00063	355	1055	PLX4720	2.186	0.002	0.028	0.022	ENSP00000335100	http://www.cancer3d.org/mainView.php?ensemblID=ENSP00000335100&state=DA
SPTAN1	PF08726	2407	2475	L-685458	2.07	0.008	0.029	0.088	ENSP00000350882	http://www.cancer3d.org/mainView.php?ensemblID=ENSP00000350882&state=DA
LAMA1	PF02210	2743	2868	PD-0332991	1.866	0.009	0.029	0.138	ENSP00000374309	http://www.cancer3d.org/mainView.php?ensemblID=ENSP00000374309&state=DA
LAMA1	PF00054	2743	2872	PD-0332991	1.866	0.009	0.029	0.138	ENSP00000374309	http://www.cancer3d.org/mainView.php?ensemblID=ENSP00000374309&state=DA
TEK	PF00069	825	1090	AZD0530	0.337	0.008	0.03	0.165	ENSP00000369375	http://www.cancer3d.org/mainView.php?ensemblID=ENSP00000369375&state=DA
TEK	PF07714	824	1090	AZD0530	0.337	0.008	0.03	0.165	ENSP00000369375	http://www.cancer3d.org/mainView.php?ensemblID=ENSP00000369375&state=DA
NCOA2	IDR	1125	1280	Lapatinib	2.638	0.004	0.03	0.149	ENSP00000399968	http://www.cancer3d.org/mainView.php?ensemblID=ENSP00000399968&state=DA
EXT1	PF09258	480	729	Nilotinib	1.96	0.006	0.03	0.075	ENSP00000367446	http://www.cancer3d.org/mainView.php?ensemblID=ENSP00000367446&state=DA
MTOR	PF02259	1513	1908	Nilotinib	0.339	0.002	0.03	0.048	ENSP00000354558	http://www.cancer3d.org/mainView.php?ensemblID=ENSP00000354558&state=DA
IKZF3	IDR	149	248	Paclitaxel	0.733	0.007	0.03	0.168	ENSP00000344544	http://www.cancer3d.org/mainView.php?ensemblID=ENSP00000344544&state=DA
MTOR	PF02259	1513	1908	PD-0332991	0.328	0.007	0.03	0.042	ENSP00000354558	http://www.cancer3d.org/mainView.php?ensemblID=ENSP00000354558&state=DA
NRAS	PF08477	5	119	LBW242	1.451	0.005	0.031	0.028	ENSP00000358548	http://www.cancer3d.org/mainView.php?ensemblID=ENSP00000358548&state=DA
TSSK1B	PF07714	17	268	Erlotinib	2.531	0.003	0.032	0.21	ENSP00000375081	http://www.cancer3d.org/mainView.php?ensemblID=ENSP00000375081&state=DA
TSSK1B	PF00069	17	272	Erlotinib	2.531	0.003	0.032	0.21	ENSP00000375081	http://www.cancer3d.org/mainView.php?ensemblID=ENSP00000375081&state=DA
TNK2	PF00069	190	442	PD-0332991	0.092	0.004	0.034	0.052	ENSP00000371341	http://www.cancer3d.org/mainView.php?ensemblID=ENSP00000371341&state=DA
EPHA5	PF01404	60	233	Irinotecan	0.554	0.008	0.036	0.015	ENSP00000273854	http://www.cancer3d.org/mainView.php?ensemblID=ENSP00000273854&state=DA
SUZ12	PF09733	545	681	L-685458	0.04	0.008	0.036	0.384	ENSP00000316578	http://www.cancer3d.org/mainView.php?ensemblID=ENSP00000316578&state=DA
GAB1	IDR	498	557	PF2341066	2.394	0.008	0.036	0.643	ENSP00000262995	http://www.cancer3d.org/mainView.php?ensemblID=ENSP00000262995&state=DA
EHBP1	IDR	231	423	ZD-6474	0.364	0.004	0.037	0.332	ENSP00000263991	http://www.cancer3d.org/mainView.php?ensemblID=ENSP00000263991&state=DA
CACNB2	IDR	500	660	RAF265	0.502	0.009	0.038	0.234	ENSP00000320025	http://www.cancer3d.org/mainView.php?ensemblID=ENSP00000320025&state=DA
NF1	PF00616	1256	1451	TAE684	0.487	0.006	0.039	0.086	ENSP00000351015	http://www.cancer3d.org/mainView.php?ensemblID=ENSP00000351015&state=DA
GUCY2C	PF01094	54	384	Irinotecan	0.603	0.008	0.04	0.093	ENSP00000261170	http://www.cancer3d.org/mainView.php?ensemblID=ENSP00000261170&state=DA
HDAC4	IDR	76	288	Nilotinib	2.234	0.009	0.042	0.636	ENSP00000264606	http://www.cancer3d.org/mainView.php?ensemblID=ENSP00000264606&state=DA
PAPPA	Q13219.667.923	667	923	AZD0530	0.257	0.006	0.044	0.059	ENSP00000330658	http://www.cancer3d.org/mainView.php?ensemblID=ENSP00000330658&state=DA
MYC	PF01056	16	360	Irinotecan	1.337	0.003	0.044	0.022	ENSP00000367207	http://www.cancer3d.org/mainView.php?ensemblID=ENSP00000367207&state=DA
MYH10	PF00063	87	802	AEW541	0.599	0.006	0.046	0.056	ENSP00000353590	http://www.cancer3d.org/mainView.php?ensemblID=ENSP00000353590&state=DA
NRK	PF00780	1214	1549	Topotecan	0.655	0.007	0.046	0.023	ENSP00000438378	http://www.cancer3d.org/mainView.php?ensemblID=ENSP00000438378&state=DA
2006-09-01	IDR	293	457	Erlotinib	4.23	0.006	0.048	0.046	ENSP00000378115	http://www.cancer3d.org/mainView.php?ensemblID=ENSP00000378115&state=DA
NF1	PF00616	1256	1451	LBW242	0.297	0.007	0.048	0.04	ENSP00000351015	http://www.cancer3d.org/mainView.php?ensemblID=ENSP00000351015&state=DA
THRAP3	IDR	642	955	Paclitaxel	0.731	0.01	0.048	0.098	ENSP00000346634	http://www.cancer3d.org/mainView.php?ensemblID=ENSP00000346634&state=DA
RASA1	IDR	400	502	PHA-665752	3.258	0.006	0.048	0.227	ENSP00000274376	http://www.cancer3d.org/mainView.php?ensemblID=ENSP00000274376&state=DA
FANCA	O15360.93.531	93	531	ZD-6474	0.106	0.004	0.048	0.011	ENSP00000373952	http://www.cancer3d.org/mainView.php?ensemblID=ENSP00000373952&state=DA
ACACB	PF01039	1780	2333	PLX4720	0.254	0.009	0.049	0.084	ENSP00000367079	http://www.cancer3d.org/mainView.php?ensemblID=ENSP00000367079&state=DA
NEK5	IDR	295	515	Paclitaxel	0.71	0.009	0.05	0.056	ENSP00000347767	http://www.cancer3d.org/mainView.php?ensemblID=ENSP00000347767&state=DA
MSH6	PF00488	1075	1325	RAF265	1.65	0.005	0.05	0.083	ENSP00000234420	http://www.cancer3d.org/mainView.php?ensemblID=ENSP00000234420&state=DA
GSG2	IDR	266	379	17-AAG	0.606	0.008	NA	0.024	ENSP00000325290	http://www.cancer3d.org/mainView.php?ensemblID=ENSP00000325290&state=DA
MAK	PF07714	6	278	17-AAG	0.696	0.005	NA	0.015	ENSP00000313021	http://www.cancer3d.org/mainView.php?ensemblID=ENSP00000313021&state=DA
MAK	PF00069	4	284	17-AAG	0.696	0.005	NA	0.015	ENSP00000313021	http://www.cancer3d.org/mainView.php?ensemblID=ENSP00000313021&state=DA
ADARB2	PF02137	408	731	AEW541	0.385	0.006	NA	0.073	ENSP00000370713	http://www.cancer3d.org/mainView.php?ensemblID=ENSP00000370713&state=DA
RPS6KA2	PF07714	441	692	AEW541	1.594	0.007	NA	0.027	ENSP00000422435	http://www.cancer3d.org/mainView.php?ensemblID=ENSP00000422435&state=DA
RPS6KA2	PF00069	440	697	AEW541	1.594	0.007	NA	0.027	ENSP00000422435	http://www.cancer3d.org/mainView.php?ensemblID=ENSP00000422435&state=DA
ADARB2	PF02137	408	731	AZD6244	0.145	0.007	NA	0.028	ENSP00000370713	http://www.cancer3d.org/mainView.php?ensemblID=ENSP00000370713&state=DA
FANCA	O15360.93.531	93	531	AZD6244	0.14	0.006	NA	0.026	ENSP00000373952	http://www.cancer3d.org/mainView.php?ensemblID=ENSP00000373952&state=DA
IL1R1	PF01582	387	537	AZD6244	2.815	0.007	NA	0.012	ENSP00000386380	http://www.cancer3d.org/mainView.php?ensemblID=ENSP00000386380&state=DA
LIMK1	PF00069	308	564	AZD6244	1.718	0.01	NA	0.011	ENSP00000444452	http://www.cancer3d.org/mainView.php?ensemblID=ENSP00000444452&state=DA
LIMK1	PF07714	307	568	AZD6244	1.718	0.01	NA	0.011	ENSP00000444452	http://www.cancer3d.org/mainView.php?ensemblID=ENSP00000444452&state=DA
LIMK1	PF07714	371	632	AZD6244	1.718	0.01	NA	0.011	ENSP00000409717	http://www.cancer3d.org/mainView.php?ensemblID=ENSP00000409717&state=DA
LIMK1	PF00069	372	628	AZD6244	1.718	0.01	NA	0.011	ENSP00000409717	http://www.cancer3d.org/mainView.php?ensemblID=ENSP00000409717&state=DA
MSH5	PF00488	561	794	AZD6244	0.201	0.006	NA	0.046	ENSP00000431693	http://www.cancer3d.org/mainView.php?ensemblID=ENSP00000431693&state=DA
MSH5-SAPCD1	PF00488	561	794	AZD6244	0.201	0.006	NA	0.046	ENSP00000417871	http://www.cancer3d.org/mainView.php?ensemblID=ENSP00000417871&state=DA
SIRT1	IDR	648	747	AZD6244	0.029	0.004	NA	0.028	ENSP00000212015	http://www.cancer3d.org/mainView.php?ensemblID=ENSP00000212015&state=DA
ADARB2	PF02137	408	731	Erlotinib	0.157	0.01	NA	0.148	ENSP00000370713	http://www.cancer3d.org/mainView.php?ensemblID=ENSP00000370713&state=DA
DYRK1B	PF07714	113	318	Erlotinib	3.035	0.007	NA	0.054	ENSP00000469863	http://www.cancer3d.org/mainView.php?ensemblID=ENSP00000469863&state=DA
LMTK2	PF07714	138	406	Erlotinib	0.144	0.008	NA	0.02	ENSP00000297293	http://www.cancer3d.org/mainView.php?ensemblID=ENSP00000297293&state=DA
LMTK2	PF00069	140	403	Erlotinib	0.144	0.008	NA	0.02	ENSP00000297293	http://www.cancer3d.org/mainView.php?ensemblID=ENSP00000297293&state=DA
MINK1	IDR	266	598	Erlotinib	2.275	0.002	NA	0.074	ENSP00000347427	http://www.cancer3d.org/mainView.php?ensemblID=ENSP00000347427&state=DA
NCKIPSD	Q9NZQ3.308.546	308	546	Erlotinib	2.151	0.009	NA	0.012	ENSP00000294129	http://www.cancer3d.org/mainView.php?ensemblID=ENSP00000294129&state=DA
RPS6KL1	PF07714	200	523	Erlotinib	0.049	0.006	NA	0.017	ENSP00000351086	http://www.cancer3d.org/mainView.php?ensemblID=ENSP00000351086&state=DA
MAPK10	PF07714	67	274	Lapatinib	3.493	0.008	NA	0.018	ENSP00000352157	http://www.cancer3d.org/mainView.php?ensemblID=ENSP00000352157&state=DA
MINK1	IDR	266	598	Lapatinib	1.876	0.007	NA	0.012	ENSP00000347427	http://www.cancer3d.org/mainView.php?ensemblID=ENSP00000347427&state=DA
MYO3A	PF00069	21	287	Lapatinib	2.273	0.004	NA	0.012	ENSP00000265944	http://www.cancer3d.org/mainView.php?ensemblID=ENSP00000265944&state=DA
MYO3A	PF07714	23	283	Lapatinib	2.315	0.008	NA	0.012	ENSP00000265944	http://www.cancer3d.org/mainView.php?ensemblID=ENSP00000265944&state=DA
PGBD3	IDR	252	590	Lapatinib	2.578	0.01	NA	0.031	ENSP00000423550	http://www.cancer3d.org/mainView.php?ensemblID=ENSP00000423550&state=DA
PSEN2	IDR	40	107	Lapatinib	2.805	0.008	NA	0.031	ENSP00000375745	http://www.cancer3d.org/mainView.php?ensemblID=ENSP00000375745&state=DA
ZMYND10	O75800.213.377	213	377	Lapatinib	0.125	0.009	NA	0.081	ENSP00000231749	http://www.cancer3d.org/mainView.php?ensemblID=ENSP00000231749&state=DA
DYRK1A	PF07714	161	372	Nutlin-3	0.108	0.009	NA	0.071	ENSP00000381932	http://www.cancer3d.org/mainView.php?ensemblID=ENSP00000381932&state=DA
DYRK1A	PF00069	159	479	Nutlin-3	0.108	0.009	NA	0.071	ENSP00000381932	http://www.cancer3d.org/mainView.php?ensemblID=ENSP00000381932&state=DA
ITGA5	PF08441	490	921	Nutlin-3	1.655	0.009	NA	0.05	ENSP00000293379	http://www.cancer3d.org/mainView.php?ensemblID=ENSP00000293379&state=DA
MLK4	PF07714	124	398	Nutlin-3	0.203	0.008	NA	0.229	ENSP00000355583	http://www.cancer3d.org/mainView.php?ensemblID=ENSP00000355583&state=DA
MLK4	PF00069	125	397	Nutlin-3	0.203	0.008	NA	0.229	ENSP00000355583	http://www.cancer3d.org/mainView.php?ensemblID=ENSP00000355583&state=DA
MYH10	IDR	1421	1848	Nutlin-3	0.265	0.004	NA	0.21	ENSP00000353590	http://www.cancer3d.org/mainView.php?ensemblID=ENSP00000353590&state=DA
PSKH2	PF07714	66	278	Nutlin-3	0.348	0.006	NA	0.033	ENSP00000276616	http://www.cancer3d.org/mainView.php?ensemblID=ENSP00000276616&state=DA
DTX1	PF02825	23	94	Paclitaxel	0.552	0.009	NA	0.085	ENSP00000257600	http://www.cancer3d.org/mainView.php?ensemblID=ENSP00000257600&state=DA
CTBP2	PF02826	680	863	Panobinostat	1.156	0.009	NA	0.014	ENSP00000311825	http://www.cancer3d.org/mainView.php?ensemblID=ENSP00000311825&state=DA
LAMP1	PF01299	111	417	Panobinostat	1.23	0.001	NA	0.011	ENSP00000333298	http://www.cancer3d.org/mainView.php?ensemblID=ENSP00000333298&state=DA
RB1	PF01858	373	573	Panobinostat	1.236	0.009	NA	0.093	ENSP00000267163	http://www.cancer3d.org/mainView.php?ensemblID=ENSP00000267163&state=DA
LIMK1	PF00069	308	564	PD-0325901	1.8	0.005	NA	0.014	ENSP00000444452	http://www.cancer3d.org/mainView.php?ensemblID=ENSP00000444452&state=DA
LIMK1	PF07714	307	568	PD-0325901	1.8	0.005	NA	0.014	ENSP00000444452	http://www.cancer3d.org/mainView.php?ensemblID=ENSP00000444452&state=DA
LIMK1	PF07714	371	632	PD-0325901	1.8	0.005	NA	0.014	ENSP00000409717	http://www.cancer3d.org/mainView.php?ensemblID=ENSP00000409717&state=DA
LIMK1	PF00069	372	628	PD-0325901	1.8	0.005	NA	0.014	ENSP00000409717	http://www.cancer3d.org/mainView.php?ensemblID=ENSP00000409717&state=DA
MSH5	PF00488	561	794	PD-0325901	0.257	0.009	NA	0.012	ENSP00000431693	http://www.cancer3d.org/mainView.php?ensemblID=ENSP00000431693&state=DA
MSH5-SAPCD1	PF00488	561	794	PD-0325901	0.257	0.009	NA	0.012	ENSP00000417871	http://www.cancer3d.org/mainView.php?ensemblID=ENSP00000417871&state=DA
REM1	PF02421	82	249	PD-0325901	0.353	0.008	NA	0.086	ENSP00000201979	http://www.cancer3d.org/mainView.php?ensemblID=ENSP00000201979&state=DA
MAPK10	PF07714	67	274	PD-0332991	2.545	0.008	NA	0.024	ENSP00000352157	http://www.cancer3d.org/mainView.php?ensemblID=ENSP00000352157&state=DA
ABL2	PF00069	290	536	PF2341066	0.361	0.003	NA	0.011	ENSP00000427562	http://www.cancer3d.org/mainView.php?ensemblID=ENSP00000427562&state=DA
ABL2	PF07714	288	538	PF2341066	0.361	0.003	NA	0.011	ENSP00000427562	http://www.cancer3d.org/mainView.php?ensemblID=ENSP00000427562&state=DA
CAMK2A	PF07714	15	264	PF2341066	2.679	0.01	NA	0.014	ENSP00000381412	http://www.cancer3d.org/mainView.php?ensemblID=ENSP00000381412&state=DA
CAMK2A	PF00069	13	271	PF2341066	2.679	0.01	NA	0.014	ENSP00000381412	http://www.cancer3d.org/mainView.php?ensemblID=ENSP00000381412&state=DA
ERBB3	PF01030	56	166	PF2341066	0.279	0.008	NA	0.056	ENSP00000267101	http://www.cancer3d.org/mainView.php?ensemblID=ENSP00000267101&state=DA
MYH11	IDR	1324	1979	PF2341066	0.582	0.009	NA	0.039	ENSP00000379616	http://www.cancer3d.org/mainView.php?ensemblID=ENSP00000379616&state=DA
PRKG1	PF00027	137	218	PF2341066	0.205	0.005	NA	0.075	ENSP00000363092	http://www.cancer3d.org/mainView.php?ensemblID=ENSP00000363092&state=DA
TEC	IDR	96	299	PF2341066	2.381	0.008	NA	0.161	ENSP00000370912	http://www.cancer3d.org/mainView.php?ensemblID=ENSP00000370912&state=DA
MSH3	PF05192	533	842	PHA-665752	0.222	0.009	NA	0.152	ENSP00000265081	http://www.cancer3d.org/mainView.php?ensemblID=ENSP00000265081&state=DA
MYCL1	PF01056	187	251	PHA-665752	0.043	0.005	NA	0.031	ENSP00000380494	http://www.cancer3d.org/mainView.php?ensemblID=ENSP00000380494&state=DA
LIMK1	PF00069	308	564	PLX4720	2.481	0.003	NA	0.014	ENSP00000444452	http://www.cancer3d.org/mainView.php?ensemblID=ENSP00000444452&state=DA
LIMK1	PF07714	307	568	PLX4720	2.481	0.003	NA	0.014	ENSP00000444452	http://www.cancer3d.org/mainView.php?ensemblID=ENSP00000444452&state=DA
LIMK1	PF07714	371	632	PLX4720	2.481	0.003	NA	0.014	ENSP00000409717	http://www.cancer3d.org/mainView.php?ensemblID=ENSP00000409717&state=DA
LIMK1	PF00069	372	628	PLX4720	2.481	0.003	NA	0.014	ENSP00000409717	http://www.cancer3d.org/mainView.php?ensemblID=ENSP00000409717&state=DA
PIK3C2B	PF00613	812	988	PLX4720	0.225	0.007	NA	0.044	ENSP00000356155	http://www.cancer3d.org/mainView.php?ensemblID=ENSP00000356155&state=DA
EML4	PF03451	234	309	RAF265	1.961	0.007	NA	0.017	ENSP00000384939	http://www.cancer3d.org/mainView.php?ensemblID=ENSP00000384939&state=DA
FGFR3	PF00069	475	749	RAF265	0.435	0.009	NA	0.06	ENSP00000339824	http://www.cancer3d.org/mainView.php?ensemblID=ENSP00000339824&state=DA
FGFR3	PF07714	474	750	RAF265	0.435	0.009	NA	0.06	ENSP00000339824	http://www.cancer3d.org/mainView.php?ensemblID=ENSP00000339824&state=DA
CARS	PF01406	128	535	Sorafenib	1.874	0.009	NA	0.058	ENSP00000369897	http://www.cancer3d.org/mainView.php?ensemblID=ENSP00000369897&state=DA
TRIM67	PF00622	648	768	TAE684	0.443	0.009	NA	0.022	ENSP00000355613	http://www.cancer3d.org/mainView.php?ensemblID=ENSP00000355613&state=DA
GUCY2F	PF01094	75	408	TKI258	1.96	0.008	NA	0.102	ENSP00000218006	http://www.cancer3d.org/mainView.php?ensemblID=ENSP00000218006&state=DA
PIP5K1B	PF01504	148	433	TKI258	1.509	0.008	NA	0.033	ENSP00000435778	http://www.cancer3d.org/mainView.php?ensemblID=ENSP00000435778&state=DA
PRKG2	IDR	665	762	Topotecan	0.257	0.005	NA	0.022	ENSP00000264399	http://www.cancer3d.org/mainView.php?ensemblID=ENSP00000264399&state=DA
RIOK2	IDR	268	468	Topotecan	0.284	0.008	NA	0.022	ENSP00000283109	http://www.cancer3d.org/mainView.php?ensemblID=ENSP00000283109&state=DA
ETV5	PF04621	43	408	ZD-6474	0.294	0.007	NA	0.038	ENSP00000441737	http://www.cancer3d.org/mainView.php?ensemblID=ENSP00000441737&state=DA
SIRT1	IDR	648	747	ZD-6474	0.165	0.007	NA	0.171	ENSP00000212015	http://www.cancer3d.org/mainView.php?ensemblID=ENSP00000212015&state=DA
SUZ12	Q15022.428.544	428	544	ZD-6474	1.931	0.006	NA	0.322	ENSP00000316578	http://www.cancer3d.org/mainView.php?ensemblID=ENSP00000316578&state=DA
URB2	Q14146.21.253	21	253	ZD-6474	0.326	0.009	NA	0.186	ENSP00000258243	http://www.cancer3d.org/mainView.php?ensemblID=ENSP00000258243&state=DA
WNK1	IDR	2497	2588	ZD-6474	0.263	0.004	NA	0.3	ENSP00000433548	http://www.cancer3d.org/mainView.php?ensemblID=ENSP00000433548&state=DA
ERLIN2	PF01145	25	207	17-AAG	0.616	0.009	NC	0.009	ENSP00000276461	http://www.cancer3d.org/mainView.php?ensemblID=ENSP00000276461&state=DA
GOLGA5	PF09787	235	711	17-AAG	1.253	0.008	NC	0.006	ENSP00000163416	http://www.cancer3d.org/mainView.php?ensemblID=ENSP00000163416&state=DA
MAPK10	PF00069	64	359	17-AAG	1.436	0.005	NC	0.005	ENSP00000352157	http://www.cancer3d.org/mainView.php?ensemblID=ENSP00000352157&state=DA
NRK	PF00780	1214	1549	17-AAG	0.744	0.006	NC	0.007	ENSP00000438378	http://www.cancer3d.org/mainView.php?ensemblID=ENSP00000438378&state=DA
PRKG2	PF07714	453	694	17-AAG	0.676	0.003	NC	0	ENSP00000264399	http://www.cancer3d.org/mainView.php?ensemblID=ENSP00000264399&state=DA
PRKG2	PF00069	454	711	17-AAG	0.66	0.004	NC	0	ENSP00000264399	http://www.cancer3d.org/mainView.php?ensemblID=ENSP00000264399&state=DA
AFF4	PF05110	2	1160	AEW541	0.566	0.002	NC	0.002	ENSP00000265343	http://www.cancer3d.org/mainView.php?ensemblID=ENSP00000265343&state=DA
CIC	IDR	968	1205	AEW541	0.411	0.003	NC	0.007	ENSP00000459719	http://www.cancer3d.org/mainView.php?ensemblID=ENSP00000459719&state=DA
HSP90B1	PF00183	257	783	AEW541	0.506	0.007	NC	0.003	ENSP00000299767	http://www.cancer3d.org/mainView.php?ensemblID=ENSP00000299767&state=DA
NTSR1	PF10323	97	381	AEW541	1.882	0.003	NC	0.005	ENSP00000359532	http://www.cancer3d.org/mainView.php?ensemblID=ENSP00000359532&state=DA
NTSR1	PF00001	80	364	AEW541	1.659	0.005	NC	0.005	ENSP00000359532	http://www.cancer3d.org/mainView.php?ensemblID=ENSP00000359532&state=DA
ANGPTL4	PF00147	185	399	AZD0530	0.067	0.006	NC	0.008	ENSP00000472551	http://www.cancer3d.org/mainView.php?ensemblID=ENSP00000472551&state=DA
PDK1	PF10436	56	240	AZD0530	2.494	0.009	NC	0.002	ENSP00000376352	http://www.cancer3d.org/mainView.php?ensemblID=ENSP00000376352&state=DA
RHOA	PF08477	7	120	AZD0530	1.605	0.005	NC	0.009	ENSP00000400175	http://www.cancer3d.org/mainView.php?ensemblID=ENSP00000400175&state=DA
RHOA	PF00071	7	179	AZD0530	1.655	0.009	NC	0.009	ENSP00000400175	http://www.cancer3d.org/mainView.php?ensemblID=ENSP00000400175&state=DA
RHOA	PF00025	7	172	AZD0530	1.655	0.009	NC	0.009	ENSP00000400175	http://www.cancer3d.org/mainView.php?ensemblID=ENSP00000400175&state=DA
RPS6KL1	PF07714	200	523	AZD0530	0.055	0.005	NC	0.001	ENSP00000351086	http://www.cancer3d.org/mainView.php?ensemblID=ENSP00000351086&state=DA
BRAF	PF07714	457	712	AZD6244	2.174	0	NC	0	ENSP00000288602	http://www.cancer3d.org/mainView.php?ensemblID=ENSP00000288602&state=DA
BRAF	PF00069	458	712	AZD6244	2.174	0	NC	0	ENSP00000288602	http://www.cancer3d.org/mainView.php?ensemblID=ENSP00000288602&state=DA
IFNG	PF00714	15	152	AZD6244	0.092	0.009	NC	0.009	ENSP00000229135	http://www.cancer3d.org/mainView.php?ensemblID=ENSP00000229135&state=DA
KRAS	PF08477	5	119	AZD6244	1.251	0	NC	0.001	ENSP00000256078	http://www.cancer3d.org/mainView.php?ensemblID=ENSP00000256078&state=DA
KRAS	PF00025	3	161	AZD6244	1.223	0.001	NC	0.001	ENSP00000256078	http://www.cancer3d.org/mainView.php?ensemblID=ENSP00000256078&state=DA
KRAS	PF00071	5	164	AZD6244	1.223	0.001	NC	0.001	ENSP00000256078	http://www.cancer3d.org/mainView.php?ensemblID=ENSP00000256078&state=DA
NRAS	PF08477	5	119	AZD6244	1.859	0	NC	0	ENSP00000358548	http://www.cancer3d.org/mainView.php?ensemblID=ENSP00000358548&state=DA
NRAS	PF00071	5	164	AZD6244	1.772	0	NC	0	ENSP00000358548	http://www.cancer3d.org/mainView.php?ensemblID=ENSP00000358548&state=DA
NRAS	PF00025	3	162	AZD6244	1.772	0	NC	0	ENSP00000358548	http://www.cancer3d.org/mainView.php?ensemblID=ENSP00000358548&state=DA
NRAS	PF00009	45	163	AZD6244	1.691	0	NC	0	ENSP00000358548	http://www.cancer3d.org/mainView.php?ensemblID=ENSP00000358548&state=DA
TIMP3	PF00965	22	194	AZD6244	2.046	0.006	NC	0.006	ENSP00000266085	http://www.cancer3d.org/mainView.php?ensemblID=ENSP00000266085&state=DA
FES	PF00069	563	812	Erlotinib	0.079	0.01	NC	0	ENSP00000331504	http://www.cancer3d.org/mainView.php?ensemblID=ENSP00000331504&state=DA
FES	PF07714	562	814	Erlotinib	0.079	0.01	NC	0	ENSP00000331504	http://www.cancer3d.org/mainView.php?ensemblID=ENSP00000331504&state=DA
MYO3B	IDR	307	363	Erlotinib	1.599	0.005	NC	0.001	ENSP00000335100	http://www.cancer3d.org/mainView.php?ensemblID=ENSP00000335100&state=DA
RHOA	PF08477	7	120	Erlotinib	2.07	0.004	NC	0.006	ENSP00000400175	http://www.cancer3d.org/mainView.php?ensemblID=ENSP00000400175&state=DA
RHOA	PF00071	7	179	Erlotinib	1.972	0.006	NC	0.006	ENSP00000400175	http://www.cancer3d.org/mainView.php?ensemblID=ENSP00000400175&state=DA
RHOA	PF00025	7	172	Erlotinib	1.972	0.006	NC	0.006	ENSP00000400175	http://www.cancer3d.org/mainView.php?ensemblID=ENSP00000400175&state=DA
RHPN2	PF03097	111	512	Erlotinib	0.31	0.006	NC	0.006	ENSP00000254260	http://www.cancer3d.org/mainView.php?ensemblID=ENSP00000254260&state=DA
STAR	PF01852	78	280	Erlotinib	0.127	0.006	NC	0.006	ENSP00000276449	http://www.cancer3d.org/mainView.php?ensemblID=ENSP00000276449&state=DA
CDC73	Q6P1J9.1.108	1	108	Irinotecan	0.397	0.002	NC	0.003	ENSP00000356405	http://www.cancer3d.org/mainView.php?ensemblID=ENSP00000356405&state=DA
KRAS	PF08477	5	119	Irinotecan	0.829	0.001	NC	0.003	ENSP00000256078	http://www.cancer3d.org/mainView.php?ensemblID=ENSP00000256078&state=DA
KRAS	PF00025	3	161	Irinotecan	0.851	0.003	NC	0.003	ENSP00000256078	http://www.cancer3d.org/mainView.php?ensemblID=ENSP00000256078&state=DA
KRAS	PF00071	5	164	Irinotecan	0.851	0.003	NC	0.003	ENSP00000256078	http://www.cancer3d.org/mainView.php?ensemblID=ENSP00000256078&state=DA
LAMA1	PF00054	2514	2657	L-685458	3.149	0.009	NC	0.002	ENSP00000374309	http://www.cancer3d.org/mainView.php?ensemblID=ENSP00000374309&state=DA
LAMA1	PF02210	2514	2653	L-685458	3.149	0.009	NC	0.002	ENSP00000374309	http://www.cancer3d.org/mainView.php?ensemblID=ENSP00000374309&state=DA
P2RX7	Q99572.510.595	510	595	L-685458	2.744	0.001	NC	0.006	ENSP00000442349	http://www.cancer3d.org/mainView.php?ensemblID=ENSP00000442349&state=DA
P2RX7	IDR	558	595	L-685458	2.942	0.001	NC	0.006	ENSP00000442349	http://www.cancer3d.org/mainView.php?ensemblID=ENSP00000442349&state=DA
BRAF	PF07714	457	712	Lapatinib	0.646	0.001	NC	0.001	ENSP00000288602	http://www.cancer3d.org/mainView.php?ensemblID=ENSP00000288602&state=DA
BRAF	PF00069	458	712	Lapatinib	0.646	0.001	NC	0.001	ENSP00000288602	http://www.cancer3d.org/mainView.php?ensemblID=ENSP00000288602&state=DA
COL1A1	PF01410	1245	1463	Lapatinib	2.218	0.009	NC	0.003	ENSP00000225964	http://www.cancer3d.org/mainView.php?ensemblID=ENSP00000225964&state=DA
DFNA5	PF04598	1	469	Lapatinib	2.356	0.004	NC	0.004	ENSP00000386670	http://www.cancer3d.org/mainView.php?ensemblID=ENSP00000386670&state=DA
MMP1	PF00413	108	261	Lapatinib	0.209	0.004	NC	0.001	ENSP00000322788	http://www.cancer3d.org/mainView.php?ensemblID=ENSP00000322788&state=DA
RHOA	PF08477	7	120	Lapatinib	2.39	0.002	NC	0.005	ENSP00000400175	http://www.cancer3d.org/mainView.php?ensemblID=ENSP00000400175&state=DA
RHOA	PF00071	7	179	Lapatinib	2.222	0.005	NC	0.005	ENSP00000400175	http://www.cancer3d.org/mainView.php?ensemblID=ENSP00000400175&state=DA
RHOA	PF00025	7	172	Lapatinib	2.222	0.005	NC	0.005	ENSP00000400175	http://www.cancer3d.org/mainView.php?ensemblID=ENSP00000400175&state=DA
SPRY2	PF05210	183	294	Lapatinib	3.461	0.002	NC	0.006	ENSP00000366306	http://www.cancer3d.org/mainView.php?ensemblID=ENSP00000366306&state=DA
ALPK1	Q96QP1.43.507	43	507	LBW242	2.197	0.008	NC	0.004	ENSP00000177648	http://www.cancer3d.org/mainView.php?ensemblID=ENSP00000177648&state=DA
ITGB8	PF00362	54	469	LBW242	1.587	0.008	NC	0.003	ENSP00000222573	http://www.cancer3d.org/mainView.php?ensemblID=ENSP00000222573&state=DA
PRCC	IDR	255	491	LBW242	3.654	0.008	NC	0.008	ENSP00000271526	http://www.cancer3d.org/mainView.php?ensemblID=ENSP00000271526&state=DA
ABL2	PF00069	290	536	Nilotinib	0.295	0.006	NC	0.009	ENSP00000427562	http://www.cancer3d.org/mainView.php?ensemblID=ENSP00000427562&state=DA
ABL2	PF07714	288	538	Nilotinib	0.295	0.006	NC	0.009	ENSP00000427562	http://www.cancer3d.org/mainView.php?ensemblID=ENSP00000427562&state=DA
CARS	PF01406	128	535	Nilotinib	1.726	0.01	NC	0.01	ENSP00000369897	http://www.cancer3d.org/mainView.php?ensemblID=ENSP00000369897&state=DA
CDK2	PF00069	245	334	Nilotinib	0.214	0.01	NC	0.01	ENSP00000452514	http://www.cancer3d.org/mainView.php?ensemblID=ENSP00000452514&state=DA
CTDSPL	PF03031	107	266	Nilotinib	2.96	0.004	NC	0.004	ENSP00000273179	http://www.cancer3d.org/mainView.php?ensemblID=ENSP00000273179&state=DA
CLTC	PF00637	979	1119	Nutlin-3	0.253	0.008	NC	0.006	ENSP00000269122	http://www.cancer3d.org/mainView.php?ensemblID=ENSP00000269122&state=DA
COL3A1	PF01410	1249	1465	Nutlin-3	0.222	0.004	NC	0.008	ENSP00000304408	http://www.cancer3d.org/mainView.php?ensemblID=ENSP00000304408&state=DA
CTDSPL	PF03031	107	266	Nutlin-3	1.659	0.01	NC	0.01	ENSP00000273179	http://www.cancer3d.org/mainView.php?ensemblID=ENSP00000273179&state=DA
MAPKAPK5	PF00069	25	304	Nutlin-3	0.339	0.008	NC	0.008	ENSP00000449381	http://www.cancer3d.org/mainView.php?ensemblID=ENSP00000449381&state=DA
MAPKAPK5	PF07714	23	296	Nutlin-3	0.339	0.008	NC	0.008	ENSP00000449381	http://www.cancer3d.org/mainView.php?ensemblID=ENSP00000449381&state=DA
NOVA1	PF00013	424	488	Nutlin-3	0.113	0.008	NC	0.002	ENSP00000438875	http://www.cancer3d.org/mainView.php?ensemblID=ENSP00000438875&state=DA
RPS6KA2	PF07714	441	692	Nutlin-3	2.512	0.001	NC	0.002	ENSP00000422435	http://www.cancer3d.org/mainView.php?ensemblID=ENSP00000422435&state=DA
RPS6KA2	PF00069	440	697	Nutlin-3	2.512	0.001	NC	0.002	ENSP00000422435	http://www.cancer3d.org/mainView.php?ensemblID=ENSP00000422435&state=DA
STAT5B	PF02864	332	583	Nutlin-3	0.196	0.001	NC	0	ENSP00000293328	http://www.cancer3d.org/mainView.php?ensemblID=ENSP00000293328&state=DA
TP53	PF00870	95	288	Nutlin-3	0.756	0	NC	0.001	ENSP00000269305	http://www.cancer3d.org/mainView.php?ensemblID=ENSP00000269305&state=DA
CDC73	PF05179	233	525	Paclitaxel	0.591	0.008	NC	0.001	ENSP00000356405	http://www.cancer3d.org/mainView.php?ensemblID=ENSP00000356405&state=DA
CHRNA5	PF02932	257	380	Paclitaxel	0.656	0.003	NC	0.002	ENSP00000299565	http://www.cancer3d.org/mainView.php?ensemblID=ENSP00000299565&state=DA
KRAS	PF08477	5	119	Paclitaxel	0.917	0.001	NC	0.003	ENSP00000256078	http://www.cancer3d.org/mainView.php?ensemblID=ENSP00000256078&state=DA
KRAS	PF00025	3	161	Paclitaxel	0.922	0.003	NC	0.003	ENSP00000256078	http://www.cancer3d.org/mainView.php?ensemblID=ENSP00000256078&state=DA
KRAS	PF00071	5	164	Paclitaxel	0.922	0.003	NC	0.003	ENSP00000256078	http://www.cancer3d.org/mainView.php?ensemblID=ENSP00000256078&state=DA
RET	PF07714	725	1005	Paclitaxel	0.679	0.008	NC	0.002	ENSP00000347942	http://www.cancer3d.org/mainView.php?ensemblID=ENSP00000347942&state=DA
RET	PF00069	726	1003	Paclitaxel	0.679	0.008	NC	0.002	ENSP00000347942	http://www.cancer3d.org/mainView.php?ensemblID=ENSP00000347942&state=DA
SLC14A1	PF03253	113	417	Paclitaxel	0.705	0.009	NC	0.009	ENSP00000412309	http://www.cancer3d.org/mainView.php?ensemblID=ENSP00000412309&state=DA
TAB1	PF00481	70	333	Paclitaxel	0.71	0.005	NC	0.005	ENSP00000216160	http://www.cancer3d.org/mainView.php?ensemblID=ENSP00000216160&state=DA
KRAS	PF08477	5	119	Panobinostat	0.916	0	NC	0	ENSP00000256078	http://www.cancer3d.org/mainView.php?ensemblID=ENSP00000256078&state=DA
KRAS	PF00025	3	161	Panobinostat	0.927	0	NC	0	ENSP00000256078	http://www.cancer3d.org/mainView.php?ensemblID=ENSP00000256078&state=DA
KRAS	PF00071	5	164	Panobinostat	0.927	0	NC	0	ENSP00000256078	http://www.cancer3d.org/mainView.php?ensemblID=ENSP00000256078&state=DA
NRAS	PF08477	5	119	Panobinostat	1.142	0	NC	0	ENSP00000358548	http://www.cancer3d.org/mainView.php?ensemblID=ENSP00000358548&state=DA
NRAS	PF00071	5	164	Panobinostat	1.132	0	NC	0	ENSP00000358548	http://www.cancer3d.org/mainView.php?ensemblID=ENSP00000358548&state=DA
NRAS	PF00025	3	162	Panobinostat	1.132	0	NC	0	ENSP00000358548	http://www.cancer3d.org/mainView.php?ensemblID=ENSP00000358548&state=DA
ADARB2	PF02137	408	731	PD-0325901	0.187	0.003	NC	0.007	ENSP00000370713	http://www.cancer3d.org/mainView.php?ensemblID=ENSP00000370713&state=DA
BRAF	PF07714	457	712	PD-0325901	2.041	0	NC	0	ENSP00000288602	http://www.cancer3d.org/mainView.php?ensemblID=ENSP00000288602&state=DA
BRAF	PF00069	458	712	PD-0325901	2.041	0	NC	0	ENSP00000288602	http://www.cancer3d.org/mainView.php?ensemblID=ENSP00000288602&state=DA
KRAS	PF08477	5	119	PD-0325901	1.323	0	NC	0	ENSP00000256078	http://www.cancer3d.org/mainView.php?ensemblID=ENSP00000256078&state=DA
KRAS	PF00025	3	161	PD-0325901	1.31	0	NC	0	ENSP00000256078	http://www.cancer3d.org/mainView.php?ensemblID=ENSP00000256078&state=DA
KRAS	PF00071	5	164	PD-0325901	1.31	0	NC	0	ENSP00000256078	http://www.cancer3d.org/mainView.php?ensemblID=ENSP00000256078&state=DA
NRAS	PF08477	5	119	PD-0325901	1.667	0	NC	0	ENSP00000358548	http://www.cancer3d.org/mainView.php?ensemblID=ENSP00000358548&state=DA
NRAS	PF00071	5	164	PD-0325901	1.602	0	NC	0	ENSP00000358548	http://www.cancer3d.org/mainView.php?ensemblID=ENSP00000358548&state=DA
NRAS	PF00025	3	162	PD-0325901	1.602	0	NC	0	ENSP00000358548	http://www.cancer3d.org/mainView.php?ensemblID=ENSP00000358548&state=DA
NRAS	PF00009	45	163	PD-0325901	1.555	0	NC	0	ENSP00000358548	http://www.cancer3d.org/mainView.php?ensemblID=ENSP00000358548&state=DA
TP53	PF00870	95	288	PD-0325901	0.758	0.002	NC	0.005	ENSP00000269305	http://www.cancer3d.org/mainView.php?ensemblID=ENSP00000269305&state=DA
TRIM67	PF00622	648	768	PD-0325901	0.318	0.005	NC	0.002	ENSP00000355613	http://www.cancer3d.org/mainView.php?ensemblID=ENSP00000355613&state=DA
TTN	PF00041	27866	27946	PD-0325901	0.176	0.006	NC	0.008	ENSP00000467141	http://www.cancer3d.org/mainView.php?ensemblID=ENSP00000467141&state=DA
GRK4	PF00069	189	447	PF2341066	1.818	0.007	NC	0.007	ENSP00000381129	http://www.cancer3d.org/mainView.php?ensemblID=ENSP00000381129&state=DA
GRK4	PF07714	190	432	PF2341066	1.818	0.007	NC	0.007	ENSP00000381129	http://www.cancer3d.org/mainView.php?ensemblID=ENSP00000381129&state=DA
MKNK1	PF00069	52	374	PF2341066	0.294	0.008	NC	0.008	ENSP00000361014	http://www.cancer3d.org/mainView.php?ensemblID=ENSP00000361014&state=DA
MYH9	PF00063	83	764	PF2341066	0.711	0.01	NC	0.003	ENSP00000216181	http://www.cancer3d.org/mainView.php?ensemblID=ENSP00000216181&state=DA
NRAS	PF00071	5	164	PF2341066	1.269	0.006	NC	0.006	ENSP00000358548	http://www.cancer3d.org/mainView.php?ensemblID=ENSP00000358548&state=DA
NRAS	PF00025	3	162	PF2341066	1.269	0.006	NC	0.006	ENSP00000358548	http://www.cancer3d.org/mainView.php?ensemblID=ENSP00000358548&state=DA
NRAS	PF08477	5	119	PF2341066	1.281	0.008	NC	0.006	ENSP00000358548	http://www.cancer3d.org/mainView.php?ensemblID=ENSP00000358548&state=DA
RHOH	PF00025	4	164	PF2341066	0.465	0.008	NC	0.004	ENSP00000371219	http://www.cancer3d.org/mainView.php?ensemblID=ENSP00000371219&state=DA
TP53	PF00870	95	288	PF2341066	0.853	0.004	NC	0.005	ENSP00000269305	http://www.cancer3d.org/mainView.php?ensemblID=ENSP00000269305&state=DA
CAMK4	PF00069	46	300	PHA-665752	2.733	0.006	NC	0.006	ENSP00000282356	http://www.cancer3d.org/mainView.php?ensemblID=ENSP00000282356&state=DA
CAMK4	PF07714	47	288	PHA-665752	2.733	0.006	NC	0.006	ENSP00000282356	http://www.cancer3d.org/mainView.php?ensemblID=ENSP00000282356&state=DA
CHRNA5	PF02932	257	380	PHA-665752	0.147	0.008	NC	0.002	ENSP00000299565	http://www.cancer3d.org/mainView.php?ensemblID=ENSP00000299565&state=DA
FES	PF00069	563	812	PHA-665752	0.111	0.004	NC	0	ENSP00000331504	http://www.cancer3d.org/mainView.php?ensemblID=ENSP00000331504&state=DA
FES	PF07714	562	814	PHA-665752	0.111	0.004	NC	0	ENSP00000331504	http://www.cancer3d.org/mainView.php?ensemblID=ENSP00000331504&state=DA
GRK4	PF00069	189	447	PHA-665752	2.786	0.002	NC	0.002	ENSP00000381129	http://www.cancer3d.org/mainView.php?ensemblID=ENSP00000381129&state=DA
GRK4	PF07714	190	432	PHA-665752	2.786	0.002	NC	0.002	ENSP00000381129	http://www.cancer3d.org/mainView.php?ensemblID=ENSP00000381129&state=DA
PRCC	IDR	255	491	PHA-665752	3.625	0.005	NC	0.005	ENSP00000271526	http://www.cancer3d.org/mainView.php?ensemblID=ENSP00000271526&state=DA
BRAF	PF07714	457	712	PLX4720	4.016	0	NC	0	ENSP00000288602	http://www.cancer3d.org/mainView.php?ensemblID=ENSP00000288602&state=DA
BRAF	PF00069	458	712	PLX4720	4.016	0	NC	0	ENSP00000288602	http://www.cancer3d.org/mainView.php?ensemblID=ENSP00000288602&state=DA
IRAK1	PF00069	216	516	PLX4720	5.098	0.006	NC	0.006	ENSP00000358997	http://www.cancer3d.org/mainView.php?ensemblID=ENSP00000358997&state=DA
IRAK1	PF07714	216	515	PLX4720	5.098	0.006	NC	0.006	ENSP00000358997	http://www.cancer3d.org/mainView.php?ensemblID=ENSP00000358997&state=DA
KRAS	PF08477	5	119	PLX4720	0.538	0.006	NC	0.01	ENSP00000256078	http://www.cancer3d.org/mainView.php?ensemblID=ENSP00000256078&state=DA
KRAS	PF00025	3	161	PLX4720	0.551	0.01	NC	0.01	ENSP00000256078	http://www.cancer3d.org/mainView.php?ensemblID=ENSP00000256078&state=DA
KRAS	PF00071	5	164	PLX4720	0.551	0.01	NC	0.01	ENSP00000256078	http://www.cancer3d.org/mainView.php?ensemblID=ENSP00000256078&state=DA
BRAF	PF07714	457	712	RAF265	1.391	0	NC	0	ENSP00000288602	http://www.cancer3d.org/mainView.php?ensemblID=ENSP00000288602&state=DA
BRAF	PF00069	458	712	RAF265	1.391	0	NC	0	ENSP00000288602	http://www.cancer3d.org/mainView.php?ensemblID=ENSP00000288602&state=DA
EML4	PF03451	234	309	Sorafenib	2.686	0.008	NC	0.005	ENSP00000384939	http://www.cancer3d.org/mainView.php?ensemblID=ENSP00000384939&state=DA
MAPK14	PF00069	24	308	Sorafenib	1.714	0.007	NC	0.002	ENSP00000229794	http://www.cancer3d.org/mainView.php?ensemblID=ENSP00000229794&state=DA
NRAS	PF08477	5	119	Sorafenib	1.367	0.005	NC	0.006	ENSP00000358548	http://www.cancer3d.org/mainView.php?ensemblID=ENSP00000358548&state=DA
NRAS	PF00071	5	164	Sorafenib	1.34	0.006	NC	0.006	ENSP00000358548	http://www.cancer3d.org/mainView.php?ensemblID=ENSP00000358548&state=DA
NRAS	PF00025	3	162	Sorafenib	1.34	0.006	NC	0.006	ENSP00000358548	http://www.cancer3d.org/mainView.php?ensemblID=ENSP00000358548&state=DA
ETV1	PF04621	29	347	TAE684	0.507	0.004	NC	0.004	ENSP00000384085	http://www.cancer3d.org/mainView.php?ensemblID=ENSP00000384085&state=DA
OBSCN	PF07686	2906	2974	TAE684	0.163	0.008	NC	0.005	ENSP00000455507	http://www.cancer3d.org/mainView.php?ensemblID=ENSP00000455507&state=DA
OBSCN	PF07679	2901	2982	TAE684	0.163	0.008	NC	0.005	ENSP00000455507	http://www.cancer3d.org/mainView.php?ensemblID=ENSP00000455507&state=DA
ADCK1	PF03109	136	252	TKI258	0.589	0.007	NC	0.001	ENSP00000238561	http://www.cancer3d.org/mainView.php?ensemblID=ENSP00000238561&state=DA
ADCK1	PF00069	154	337	TKI258	0.615	0.008	NC	0.001	ENSP00000238561	http://www.cancer3d.org/mainView.php?ensemblID=ENSP00000238561&state=DA
GRK4	PF00069	189	447	TKI258	1.574	0.006	NC	0.006	ENSP00000381129	http://www.cancer3d.org/mainView.php?ensemblID=ENSP00000381129&state=DA
GRK4	PF07714	190	432	TKI258	1.574	0.006	NC	0.006	ENSP00000381129	http://www.cancer3d.org/mainView.php?ensemblID=ENSP00000381129&state=DA
KRAS	PF08477	5	119	TKI258	0.733	0	NC	0	ENSP00000256078	http://www.cancer3d.org/mainView.php?ensemblID=ENSP00000256078&state=DA
KRAS	PF00025	3	161	TKI258	0.749	0	NC	0	ENSP00000256078	http://www.cancer3d.org/mainView.php?ensemblID=ENSP00000256078&state=DA
KRAS	PF00071	5	164	TKI258	0.749	0	NC	0	ENSP00000256078	http://www.cancer3d.org/mainView.php?ensemblID=ENSP00000256078&state=DA
ADCK1	PF00069	154	337	Topotecan	0.69	0.007	NC	0.005	ENSP00000238561	http://www.cancer3d.org/mainView.php?ensemblID=ENSP00000238561&state=DA
CAMK2A	PF07714	15	264	Topotecan	2.079	0.003	NC	0.009	ENSP00000381412	http://www.cancer3d.org/mainView.php?ensemblID=ENSP00000381412&state=DA
CAMK2A	PF00069	13	271	Topotecan	2.079	0.003	NC	0.009	ENSP00000381412	http://www.cancer3d.org/mainView.php?ensemblID=ENSP00000381412&state=DA
CDC73	Q6P1J9.1.108	1	108	Topotecan	0.36	0.01	NC	0.004	ENSP00000356405	http://www.cancer3d.org/mainView.php?ensemblID=ENSP00000356405&state=DA
KRAS	PF08477	5	119	Topotecan	0.835	0.001	NC	0.002	ENSP00000256078	http://www.cancer3d.org/mainView.php?ensemblID=ENSP00000256078&state=DA
KRAS	PF00025	3	161	Topotecan	0.852	0.002	NC	0.002	ENSP00000256078	http://www.cancer3d.org/mainView.php?ensemblID=ENSP00000256078&state=DA
KRAS	PF00071	5	164	Topotecan	0.852	0.002	NC	0.002	ENSP00000256078	http://www.cancer3d.org/mainView.php?ensemblID=ENSP00000256078&state=DA
MYC	PF01056	16	360	Topotecan	1.346	0	NC	0.002	ENSP00000367207	http://www.cancer3d.org/mainView.php?ensemblID=ENSP00000367207&state=DA
NRAS	PF00071	5	164	Topotecan	1.192	0.009	NC	0.009	ENSP00000358548	http://www.cancer3d.org/mainView.php?ensemblID=ENSP00000358548&state=DA
NRAS	PF00025	3	162	Topotecan	1.192	0.009	NC	0.009	ENSP00000358548	http://www.cancer3d.org/mainView.php?ensemblID=ENSP00000358548&state=DA
PRCC	IDR	255	491	Topotecan	1.752	0.009	NC	0.009	ENSP00000271526	http://www.cancer3d.org/mainView.php?ensemblID=ENSP00000271526&state=DA
ACVR1B	PF00069	209	533	ZD-6474	0.347	0.005	NC	0.001	ENSP00000442656	http://www.cancer3d.org/mainView.php?ensemblID=ENSP00000442656&state=DA
PTPN1	PF00102	40	276	ZD-6474	0.346	0.008	NC	0.008	ENSP00000360683	http://www.cancer3d.org/mainView.php?ensemblID=ENSP00000360683&state=DA
SUFU	PF12470	252	473	ZD-6474	0.296	0.007	NC	0.002	ENSP00000358918	http://www.cancer3d.org/mainView.php?ensemblID=ENSP00000358918&state=DA
ULK1	PF07714	19	272	ZD-6474	1.774	0.008	NC	0.001	ENSP00000324560	http://www.cancer3d.org/mainView.php?ensemblID=ENSP00000324560&state=DA
ULK1	PF00069	18	278	ZD-6474	1.774	0.008	NC	0.001	ENSP00000324560	http://www.cancer3d.org/mainView.php?ensemblID=ENSP00000324560&state=DA
